# Supplementary material for: Multiple-level validation identifies PARK2 in the development of lung cancer and chronic obstructive pulmonary disease
Source: Oncotarget. 2016 Jun 13;7(28):44211–23. doi: 10.18632/oncotarget.9954 (PMC5190090; doi:10.18632/oncotarget.9954)
Supplement: Supplementary file 3 [file oncotarget-07-44211-s003.xlsx]

## Sheet: Sheet1
Supplementary Table 2: The 114 candidate SNPs selected for PARK2 gene.
SNP ID	Position in Chromosome	Minor Allele	Major Allele
rs3798964	161772949	G	A
rs7766508	161793319	G	T
rs4371833	161816660	C	T
rs9347505	161824515	A	G
rs4454114	161841791	T	C
rs9355898	161847010	T	C
rs6455728	161849789	T	G
rs12526387	161859628	G	A
rs6904671	161866296	C	T
rs1886237	161884630	C	A
rs6903203	161888411	A	G
rs9458273	161891198	G	A
rs6906519	161891388	T	C
rs9456676	161899244	T	C
rs9364599	161906107	A	G
rs9458289	161916480	T	C
rs577876	161923155	G	A
rs16892673	161933935	A	G
rs548060	161936234	A	G
rs2223768	161942019	C	T
rs496759	161949490	T	C
rs495991	161955437	A	G
rs527960	161963415	G	A
rs9364602	161974956	A	G
rs9346868	161975378	T	C
rs9355351	161988767	G	A
rs885782	161989903	C	A
rs6927285	162010329	G	A
rs7750988	162038638	C	T
rs9365309	162043005	A	G
rs2144208	162050324	T	C
rs6455744	162060468	C	T
rs10945764	162068432	A	G
rs9355357	162093021	T	C
rs9456701	162119957	T	C
rs11962721	162136159	T	C
rs10945770	162140987	G	A
rs4708928	162157860	G	A
rs964863	162159011	C	T
rs1884158	162161666	T	C
rs16892988	162165362	G	A
rs3019444	162168836	G	A
rs7760443	162172718	T	C
rs7739802	162234333	C	T
rs3016538	162236682	A	G
rs3016536	162237949	T	C
rs2022991	162248169	C	T
rs9347543	162252602	G	A
rs10155686	162254146	A	G
rs9458397	162256288	A	G
rs6926642	162270981	C	T
rs10945783	162274042	A	G
rs2022988	162288538	C	T
rs9365333	162292450	C	T
rs768150	162302567	T	C
rs9347553	162305402	T	C
rs9347555	162314554	T	C
rs9355958	162322332	T	C
rs9355374	162336354	T	C
rs1790024	162363959	C	T
rs1624390	162376982	C	T
rs1784594	162382734	G	A
rs1789993	162398976	C	T
rs1784607	162405853	C	T
rs2156745	162437387	A	C
rs1893895	162440687	T	C
rs2849570	162445941	G	A
rs2023048	162470896	C	T
rs9365364	162475434	A	C
rs9347586	162511254	A	G
rs7759298	162514407	A	G
rs1954925	162527631	T	G
rs2023053	162540329	T	G
rs2023051	162551099	C	A
rs4605857	162565718	C	T
rs1893556	162584753	A	G
rs10945799	162592807	C	A
rs9355987	162605266	T	C
rs2023075	162614973	G	T
rs12529283	162615606	T	G
rs9458481	162624646	A	G
rs9458486	162627290	C	A
rs2023073	162632171	C	T
rs2187213	162634337	A	G
rs9346906	162642724	C	T
rs951196	162661990	C	T
rs1954954	162690634	T	C
rs7751716	162703419	A	G
rs9364646	162709948	G	A
rs9458499	162713427	T	C
rs952388	162716541	A	G
rs4392700	162724247	C	A
rs6455807	162736336	G	A
rs9458512	162737217	A	G
rs6935149	162767682	G	A
rs10945816	162779151	T	C
rs7769367	162789300	T	C
rs7752854	162794024	C	T
rs1008676	162799117	T	C
rs10945826	162811902	G	A
rs13191310	162836296	T	C
rs4709614	162876205	T	C
rs9347645	162878694	C	T
rs1893116	162884946	A	G
rs4709619	162888522	A	G
rs4709620	162888704	G	A
rs4493732	162904165	C	T
rs9346917	162914986	T	C
rs9456785	162943955	G	A
rs2846463	162966431	C	T
rs9347669	163007394	G	A
rs1893119	163036511	T	G
rs2846568	163059427	A	G
rs2803086	163100595	C	T
